# Supplementary material for: An Investigation of the Antigastric Cancer Effect in Tumor Microenvironment of Radix Rhei Et Rhizome: A Network Pharmacology Study
Source: Evid Based Complement Alternat Med. 2021 Jun 24;2021:9913952. doi: 10.1155/2021/9913952 (PMC8249119; doi:10.1155/2021/9913952)
Supplement: Supplementary Materials. — Supplementary Table S1. GC-related targets. Supplementary Table S2. KEGG pathway analysis. [file 9913952.f1.zip]

Archive with 2 entries (2 files):
- 9913952.f1/Supplementary Table S1. GC-related targets.pdf
- 9913952.f1/Supplementary Table S2. KEGG pathway analysis.pdf
